# Supplementary material for: RuleMonkey: software for stochastic simulation of rule-based models
Source: BMC Bioinformatics. 2010 Jul 30;11:404. doi: 10.1186/1471-2105-11-404 (PMC2921409; doi:10.1186/1471-2105-11-404)
Supplement: Additional file 1 — This plain-text file specifies a simulation of the multisite phosphorylation model introduced by Colvin et al. [14]. This simulation is considered in Fig. 2A and Table 1. The file can be processed by RuleMonkey and other BNGL-compatible tools for simulating rule-based models. [file 1471-2105-11-404-S1.BNGL]

# Abstract model of tyrosine phosphorylation and 
# adaptor protein binding.
# For compartment volume V=1.4*10^-15 L: 1000 tyrosines (1.2*10^-6 M) and
# 100 adaptor proteins (1.2*10^-7 M)
# Binding rate constants per this volume:
# kp1'=kp2'=0.009 molecules^-1 s^-1
# kp3'=kp4'=0.002 molecules^-1 s^-1
# kp5'=kp6'=0.008 molecules^-1 s^-1
# These values correspond to
# kp1=kp2=7.6*10^6 M^-1 s^-1
# kp3=kp4=1.7*10^6 M^-1 s^-1
# kp5=kp6=6.7*10^6 M^-1 s^-1
# (kpi=kpi'*V*N_A)

begin parameters
tend	1000
nsteps      1000

kp11 0.009
kp12 0.009
kp21 0.002
kp22 0.002
kp31 0.008
kp32 0.008

km   0.3

p11  0.01
p12  0.01
p21  0.1
p22  0.1
p31  0.8
p32  0.8

kd   0.01

D_0  1000
A_0  100
end parameters

begin molecule types
D(Y11~U~P,Y12~U~P,Y21~U~P,Y22~U~P,Y31~U~P,Y32~U~P)
A(SH2)
end molecule types

begin species
D(Y11~U,Y12~U,Y21~U,Y22~U,Y31~U,Y32~U)	D_0
A(SH2)	 					A_0
end species


begin reaction rules

# Phosphorylation
D(Y11~U) -> D(Y11~P)  p11
D(Y12~U) -> D(Y12~P)  p12
D(Y21~U) -> D(Y21~P)  p21
D(Y22~U) -> D(Y22~P)  p22
D(Y31~U) -> D(Y31~P)  p31
D(Y32~U) -> D(Y32~P)  p32

# Dephosphorylation
D(Y11~P) -> D(Y11~U)  kd
D(Y12~P) -> D(Y12~U)  kd
D(Y21~P) -> D(Y21~U)  kd
D(Y22~P) -> D(Y22~U)  kd
D(Y31~P) -> D(Y31~U)  kd
D(Y32~P) -> D(Y32~U)  kd

# Grb2 binding to pY / dissociation
D(Y11~P) + A(SH2)   <-> D(Y11~P!1).A(SH2!1)   kp11,km
D(Y12~P) + A(SH2)   <-> D(Y12~P!1).A(SH2!1)   kp12,km
D(Y21~P) + A(SH2)   <-> D(Y21~P!1).A(SH2!1)   kp21,km
D(Y22~P) + A(SH2)   <-> D(Y22~P!1).A(SH2!1)   kp22,km
D(Y31~P) + A(SH2)   <-> D(Y31~P!1).A(SH2!1)   kp31,km
D(Y32~P) + A(SH2)   <-> D(Y32~P!1).A(SH2!1)   kp32,km

end reaction rules

begin observables
Species  Y11    D(Y11~U)
Species  Y12    D(Y12~U)
Species  Y21    D(Y21~U)
Species  Y22    D(Y22~U)
Species  Y31    D(Y31~U)
Species  Y32    D(Y32~U)
#Species  pY11   D(Y11~P)
#Species  pY12   D(Y12~P)
#Species  pY21   D(Y21~P)
#Species  pY22   D(Y22~P)
#Species  pY31   D(Y31~P)
#Species  pY32   D(Y32~P)
#Species  GpY11  D(Y11~P!1).A(SH2!1)
#Species  GpY12  D(Y12~P!1).A(SH2!1)
#Species  GpY21  D(Y21~P!1).A(SH2!1)
#Species  GpY22  D(Y22~P!1).A(SH2!1)
#Species  GpY31  D(Y31~P!1).A(SH2!1)
#Species  GpY32  D(Y32~P!1).A(SH2!1)
Species  A_free	A(SH2)
end observables

simulate_rs({t_end=>tend,n_steps=>nsteps});
