# Supplementary material for: RuleMonkey: software for stochastic simulation of rule-based models
Source: BMC Bioinformatics. 2010 Jul 30;11:404. doi: 10.1186/1471-2105-11-404 (PMC2921409; doi:10.1186/1471-2105-11-404)
Supplement: Additional file 3 — This plain-text file specifies a simulation of a model for trivalent ligand-bivalent cell-surface receptor interaction (the so-called TLBR model) introduced by Yang et al. [19]. This simulation is considered in Fig. 2B and Table 1. The difference between the files testcase2a.bngl and testcase2b.bngl is in parameter values. The file can be processed by RuleMonkey and other BNGL-compatible tools for simulating rule-based models. [file 1471-2105-11-404-S3.BNGL]

# Trivalent ligand - bivalent receptor system, no rings.
# For compartment volume V=10^-11 L: N_R=3000, N_L=36132 (6 nM).
# Binding rate constants: 
# kp1'=6*10^-8 and kp2'=3.0*10^-7 molecules^-1 s^-1.
# These values correspond to
# kp1=kp1'*V*N_A=3.6*10^5 M^-1 s^-1 and kp2=kp2'*N_R=9*10^-4 s^-1

begin parameters
t_end		1000
n_steps     1000

Lig_tot		36132
Rec_tot		3000

kp1		6.0e-8
km1		0.01
kp2		3.0e-7
km2		0.01
kp3		3.0e-7
km3		0.01
end parameters

begin molecule types
L(r,r,r)
R(l,l)
end molecule types

begin species
L(r,r,r)	Lig_tot
R(l,l)		Rec_tot
end species

begin reaction rules
L(r,r,r) + R(l) <-> L(r!1,r,r).R(l!1) kp1,km1
L(r,r,r!+) + R(l) <-> L(r!1,r,r!+).R(l!1) kp2,km2
L(r,r!+,r!+) + R(l) <-> L(r!1,r!+,r!+).R(l!1) kp3,km3
end reaction rules

begin observables
Species Size   R()=1
Species Size   R()=2
Species Size   R()=3
Species Size   R()=4
Species Size   R()=5
Species Size   R()=6
Species Size   R()=7
Species Size   R()=8
Species Size   R()=9
Species Size   R()=10
Species Size   R()=11
Species Size   R()=12
Species Size   R()=13
Species Size   R()=14
Species Size   R()=15
Species Size   R()=16
Species Size   R()=17
Species Size   R()=18
Species Size   R()=19
Species Size   R()=20
Species Size   R()=21
Species Size   R()=22
Species Size   R()=23
Species Size   R()=24
Species Size   R()=25
Species Size   R()=26
Species Size   R()=27
Species Size   R()=28
Species Size   R()=29
Species Size   R()=30
Species Size   R()=31
Species Size   R()=32
Species Size   R()=33
Species Size   R()=34
Species Size   R()=35
Species Size   R()=36
Species Size   R()=37
Species Size   R()=38
Species Size   R()=39
Species Size   R()=40
Species Size   R()=41
Species Size   R()=42
Species Size   R()=43
Species Size   R()=44
Species Size   R()=45
Species Size   R()=46
Species Size   R()=47
Species Size   R()=48
Species Size   R()=49
Species Size   R()=50
Species Size   R()=51
Species Size   R()=52
Species Size   R()=53
Species Size   R()=54
Species Size   R()=55
Species Size   R()=56
Species Size   R()=57
Species Size   R()=58
Species Size   R()=59
Species Size   R()=60
Species Size   R()=61
Species Size   R()=62
Species Size   R()=63
Species Size   R()=64
Species Size   R()=65
Species Size   R()=66
Species Size   R()=67
Species Size   R()=68
Species Size   R()=69
Species Size   R()=70
Species Size   R()=71
Species Size   R()=72
Species Size   R()=73
Species Size   R()=74
Species Size   R()=75
Species Size   R()=76
Species Size   R()=77
Species Size   R()=78
Species Size   R()=79
Species Size   R()=80
Species Size   R()=81
Species Size   R()=82
Species Size   R()=83
Species Size   R()=84
Species Size   R()=85
Species Size   R()=86
Species Size   R()=87
Species Size   R()=88
Species Size   R()=89
Species Size   R()=90
Species Size   R()=91
Species Size   R()=92
Species Size   R()=93
Species Size   R()=94
Species Size   R()=95
Species Size   R()=96
Species Size   R()=97
Species Size   R()=98
Species Size   R()=99
Species Size   R()=100

Species Size   R()=101
Species Size   R()=102
Species Size   R()=103
Species Size   R()=104
Species Size   R()=105
Species Size   R()=106
Species Size   R()=107
Species Size   R()=108
Species Size   R()=109
Species Size   R()=110
Species Size   R()=111
Species Size   R()=112
Species Size   R()=113
Species Size   R()=114
Species Size   R()=115
Species Size   R()=116
Species Size   R()=117
Species Size   R()=118
Species Size   R()=119
Species Size   R()=120
Species Size   R()=121
Species Size   R()=122
Species Size   R()=123
Species Size   R()=124
Species Size   R()=125
Species Size   R()=126
Species Size   R()=127
Species Size   R()=128
Species Size   R()=129
Species Size   R()=130
Species Size   R()=131
Species Size   R()=132
Species Size   R()=133
Species Size   R()=134
Species Size   R()=135
Species Size   R()=136
Species Size   R()=137
Species Size   R()=138
Species Size   R()=139
Species Size   R()=140
Species Size   R()=141
Species Size   R()=142
Species Size   R()=143
Species Size   R()=144
Species Size   R()=145
Species Size   R()=146
Species Size   R()=147
Species Size   R()=148
Species Size   R()=149
Species Size   R()=150
Species Size   R()=151
Species Size   R()=152
Species Size   R()=153
Species Size   R()=154
Species Size   R()=155
Species Size   R()=156
Species Size   R()=157
Species Size   R()=158
Species Size   R()=159
Species Size   R()=160
Species Size   R()=161
Species Size   R()=162
Species Size   R()=163
Species Size   R()=164
Species Size   R()=165
Species Size   R()=166
Species Size   R()=167
Species Size   R()=168
Species Size   R()=169
Species Size   R()=170
Species Size   R()=171
Species Size   R()=172
Species Size   R()=173
Species Size   R()=174
Species Size   R()=175
Species Size   R()=176
Species Size   R()=177
Species Size   R()=178
Species Size   R()=179
Species Size   R()=180
Species Size   R()=181
Species Size   R()=182
Species Size   R()=183
Species Size   R()=184
Species Size   R()=185
Species Size   R()=186
Species Size   R()=187
Species Size   R()=188
Species Size   R()=189
Species Size   R()=190
Species Size   R()=191
Species Size   R()=192
Species Size   R()=193
Species Size   R()=194
Species Size   R()=195
Species Size   R()=196
Species Size   R()=197
Species Size   R()=198
Species Size   R()=199
Species Size   R()=200

Species Size   R()=201
Species Size   R()=202
Species Size   R()=203
Species Size   R()=204
Species Size   R()=205
Species Size   R()=206
Species Size   R()=207
Species Size   R()=208
Species Size   R()=209
Species Size   R()=210
Species Size   R()=211
Species Size   R()=212
Species Size   R()=213
Species Size   R()=214
Species Size   R()=215
Species Size   R()=216
Species Size   R()=217
Species Size   R()=218
Species Size   R()=219
Species Size   R()=220
Species Size   R()=221
Species Size   R()=222
Species Size   R()=223
Species Size   R()=224
Species Size   R()=225
Species Size   R()=226
Species Size   R()=227
Species Size   R()=228
Species Size   R()=229
Species Size   R()=230
Species Size   R()=231
Species Size   R()=232
Species Size   R()=233
Species Size   R()=234
Species Size   R()=235
Species Size   R()=236
Species Size   R()=237
Species Size   R()=238
Species Size   R()=239
Species Size   R()=240
Species Size   R()=241
Species Size   R()=242
Species Size   R()=243
Species Size   R()=244
Species Size   R()=245
Species Size   R()=246
Species Size   R()=247
Species Size   R()=248
Species Size   R()=249
Species Size   R()=250
Species Size   R()=251
Species Size   R()=252
Species Size   R()=253
Species Size   R()=254
Species Size   R()=255
Species Size   R()=256
Species Size   R()=257
Species Size   R()=258
Species Size   R()=259
Species Size   R()=260
Species Size   R()=261
Species Size   R()=262
Species Size   R()=263
Species Size   R()=264
Species Size   R()=265
Species Size   R()=266
Species Size   R()=267
Species Size   R()=268
Species Size   R()=269
Species Size   R()=270
Species Size   R()=271
Species Size   R()=272
Species Size   R()=273
Species Size   R()=274
Species Size   R()=275
Species Size   R()=276
Species Size   R()=277
Species Size   R()=278
Species Size   R()=279
Species Size   R()=280
Species Size   R()=281
Species Size   R()=282
Species Size   R()=283
Species Size   R()=284
Species Size   R()=285
Species Size   R()=286
Species Size   R()=287
Species Size   R()=288
Species Size   R()=289
Species Size   R()=290
Species Size   R()=291
Species Size   R()=292
Species Size   R()=293
Species Size   R()=294
Species Size   R()=295
Species Size   R()=296
Species Size   R()=297
Species Size   R()=298
Species Size   R()=299
Species Size   R()=300
end observables

simulate_rm({t_end=>t_end,n_steps=>n_steps});
