# Supplementary material for: RuleMonkey: software for stochastic simulation of rule-based models
Source: BMC Bioinformatics. 2010 Jul 30;11:404. doi: 10.1186/1471-2105-11-404 (PMC2921409; doi:10.1186/1471-2105-11-404)
Supplement: Additional file 4 — This plain-text file specifies a simulation of reaction events occurring on disparate time scales. This simulation is considered in Fig. 4 and Table 1. The file can be processed by RuleMonkey and other BNGL-compatible tools for simulating rule-based models. [file 1471-2105-11-404-S4.BNGL]

begin parameters
t_end		10
n_steps     100

A_tot		100000
B_tot		100000
f			100.0

kp1		1.0
kp2		f*kp1
end parameters

begin molecule types
A(a~U~P)
B(b~U~P)
end molecule types

begin species
A(a~U)		A_tot
B(b~U)		B_tot
end species

begin reaction rules
A(a~U) -> A(a~P) kp1
B(b~U) -> B(b~P) kp2
end reaction rules

begin observables
Species AU  A(a~U)
Species BU	B(b~U)
end observables

simulate_rm({t_end=>t_end,n_steps=>n_steps});
