# Supplementary material for: RuleMonkey: software for stochastic simulation of rule-based models
Source: BMC Bioinformatics. 2010 Jul 30;11:404. doi: 10.1186/1471-2105-11-404 (PMC2921409; doi:10.1186/1471-2105-11-404)
Supplement: Additional file 5 — This plain-text file specifies a simulation of a model for pentavalent ligand-trivalent cell-surface receptor interactions. The model is based on assumptions similar to those upon which the TLBR model [19] and the model of Goldstein and Perelson [49] are based. This simulation is considered in Table 1. The file can be processed by RuleMonkey and other BNGL-compatible tools for simulating rule-based models. [file 1471-2105-11-404-S5.BNGL]

# 5-valent ligand - 3-valent receptor
# No rings
# above phase transition

begin parameters
t_end		1000
n_steps		1000
Lig_n        4200
Rec_n        300
kp1        3.0e-7
km1        0.01
kp2        1.0e-4
km2        0.01
kp3        1.0e-4
km3        0.01
kp4        1.0e-4
km4        0.01
kp5        1.0e-4
km5        0.01
end parameters

begin species
 L(r,r,r,r,r) Lig_n
 R(l,l,l)   Rec_n
end species

begin reaction rules
L(r,r,r,r,r) + R(l) <-> L(r!1,r,r,r,r).R(l!1) kp1,km1
L(r,r,r,r,r!+) + R(l) <-> L(r!1,r,r,r,r!+).R(l!1) kp2,km2
L(r,r,r,r!+,r!+) + R(l) <-> L(r!1,r,r,r!+,r!+).R(l!1) kp3,km3
L(r,r,r!+,r!+,r!+) + R(l) <-> L(r!1,r,r!+,r!+,r!+).R(l!1) kp4,km4
L(r,r!+,r!+,r!+,r!+) + R(l) <-> L(r!1,r!+,r!+,r!+,r!+).R(l!1) kp5,km5
end reaction rules

begin observables
Species Ligfree   L(r,r,r,r,r)
Species Ligbnd1   L(r!+,r,r,r,r)
Species Ligbnd2   L(r!+,r!+,r,r,r) 
Species Recfree   R(l,l,l)

Species Size   R()=1
Species Size   R()=2
Species Size   R()=3
Species Size   R()=4
Species Size   R()=5
Species Size   R()=6
Species Size   R()=7
Species Size   R()=8
Species Size   R()=9
Species Size   R()=10
Species Size   R()=11
Species Size   R()=12
Species Size   R()=13
Species Size   R()=14
Species Size   R()=15
Species Size   R()=16
Species Size   R()=17
Species Size   R()=18
Species Size   R()=19
Species Size   R()=20
Species Size   R()=21
Species Size   R()=22
Species Size   R()=23
Species Size   R()=24
Species Size   R()=25
Species Size   R()=26
Species Size   R()=27
Species Size   R()=28
Species Size   R()=29
Species Size   R()=30
Species Size   R()=31
Species Size   R()=32
Species Size   R()=33
Species Size   R()=34
Species Size   R()=35
Species Size   R()=36
Species Size   R()=37
Species Size   R()=38
Species Size   R()=39
Species Size   R()=40
Species Size   R()=41
Species Size   R()=42
Species Size   R()=43
Species Size   R()=44
Species Size   R()=45
Species Size   R()=46
Species Size   R()=47
Species Size   R()=48
Species Size   R()=49
Species Size   R()=50
Species Size   R()=51
Species Size   R()=52
Species Size   R()=53
Species Size   R()=54
Species Size   R()=55
Species Size   R()=56
Species Size   R()=57
Species Size   R()=58
Species Size   R()=59
Species Size   R()=60
Species Size   R()=61
Species Size   R()=62
Species Size   R()=63
Species Size   R()=64
Species Size   R()=65
Species Size   R()=66
Species Size   R()=67
Species Size   R()=68
Species Size   R()=69
Species Size   R()=70
Species Size   R()=71
Species Size   R()=72
Species Size   R()=73
Species Size   R()=74
Species Size   R()=75
Species Size   R()=76
Species Size   R()=77
Species Size   R()=78
Species Size   R()=79
Species Size   R()=80
Species Size   R()=81
Species Size   R()=82
Species Size   R()=83
Species Size   R()=84
Species Size   R()=85
Species Size   R()=86
Species Size   R()=87
Species Size   R()=88
Species Size   R()=89
Species Size   R()=90
Species Size   R()=91
Species Size   R()=92
Species Size   R()=93
Species Size   R()=94
Species Size   R()=95
Species Size   R()=96
Species Size   R()=97
Species Size   R()=98
Species Size   R()=99
Species Size   R()=100

Species Size   R()=101
Species Size   R()=102
Species Size   R()=103
Species Size   R()=104
Species Size   R()=105
Species Size   R()=106
Species Size   R()=107
Species Size   R()=108
Species Size   R()=109
Species Size   R()=110
Species Size   R()=111
Species Size   R()=112
Species Size   R()=113
Species Size   R()=114
Species Size   R()=115
Species Size   R()=116
Species Size   R()=117
Species Size   R()=118
Species Size   R()=119
Species Size   R()=120
Species Size   R()=121
Species Size   R()=122
Species Size   R()=123
Species Size   R()=124
Species Size   R()=125
Species Size   R()=126
Species Size   R()=127
Species Size   R()=128
Species Size   R()=129
Species Size   R()=130
Species Size   R()=131
Species Size   R()=132
Species Size   R()=133
Species Size   R()=134
Species Size   R()=135
Species Size   R()=136
Species Size   R()=137
Species Size   R()=138
Species Size   R()=139
Species Size   R()=140
Species Size   R()=141
Species Size   R()=142
Species Size   R()=143
Species Size   R()=144
Species Size   R()=145
Species Size   R()=146
Species Size   R()=147
Species Size   R()=148
Species Size   R()=149
Species Size   R()=150
Species Size   R()=151
Species Size   R()=152
Species Size   R()=153
Species Size   R()=154
Species Size   R()=155
Species Size   R()=156
Species Size   R()=157
Species Size   R()=158
Species Size   R()=159
Species Size   R()=160
Species Size   R()=161
Species Size   R()=162
Species Size   R()=163
Species Size   R()=164
Species Size   R()=165
Species Size   R()=166
Species Size   R()=167
Species Size   R()=168
Species Size   R()=169
Species Size   R()=170
Species Size   R()=171
Species Size   R()=172
Species Size   R()=173
Species Size   R()=174
Species Size   R()=175
Species Size   R()=176
Species Size   R()=177
Species Size   R()=178
Species Size   R()=179
Species Size   R()=180
Species Size   R()=181
Species Size   R()=182
Species Size   R()=183
Species Size   R()=184
Species Size   R()=185
Species Size   R()=186
Species Size   R()=187
Species Size   R()=188
Species Size   R()=189
Species Size   R()=190
Species Size   R()=191
Species Size   R()=192
Species Size   R()=193
Species Size   R()=194
Species Size   R()=195
Species Size   R()=196
Species Size   R()=197
Species Size   R()=198
Species Size   R()=199
Species Size   R()=200

Species Size   R()=201
Species Size   R()=202
Species Size   R()=203
Species Size   R()=204
Species Size   R()=205
Species Size   R()=206
Species Size   R()=207
Species Size   R()=208
Species Size   R()=209
Species Size   R()=210
Species Size   R()=211
Species Size   R()=212
Species Size   R()=213
Species Size   R()=214
Species Size   R()=215
Species Size   R()=216
Species Size   R()=217
Species Size   R()=218
Species Size   R()=219
Species Size   R()=220
Species Size   R()=221
Species Size   R()=222
Species Size   R()=223
Species Size   R()=224
Species Size   R()=225
Species Size   R()=226
Species Size   R()=227
Species Size   R()=228
Species Size   R()=229
Species Size   R()=230
Species Size   R()=231
Species Size   R()=232
Species Size   R()=233
Species Size   R()=234
Species Size   R()=235
Species Size   R()=236
Species Size   R()=237
Species Size   R()=238
Species Size   R()=239
Species Size   R()=240
Species Size   R()=241
Species Size   R()=242
Species Size   R()=243
Species Size   R()=244
Species Size   R()=245
Species Size   R()=246
Species Size   R()=247
Species Size   R()=248
Species Size   R()=249
Species Size   R()=250
Species Size   R()=251
Species Size   R()=252
Species Size   R()=253
Species Size   R()=254
Species Size   R()=255
Species Size   R()=256
Species Size   R()=257
Species Size   R()=258
Species Size   R()=259
Species Size   R()=260
Species Size   R()=261
Species Size   R()=262
Species Size   R()=263
Species Size   R()=264
Species Size   R()=265
Species Size   R()=266
Species Size   R()=267
Species Size   R()=268
Species Size   R()=269
Species Size   R()=270
Species Size   R()=271
Species Size   R()=272
Species Size   R()=273
Species Size   R()=274
Species Size   R()=275
Species Size   R()=276
Species Size   R()=277
Species Size   R()=278
Species Size   R()=279
Species Size   R()=280
Species Size   R()=281
Species Size   R()=282
Species Size   R()=283
Species Size   R()=284
Species Size   R()=285
Species Size   R()=286
Species Size   R()=287
Species Size   R()=288
Species Size   R()=289
Species Size   R()=290
Species Size   R()=291
Species Size   R()=292
Species Size   R()=293
Species Size   R()=294
Species Size   R()=295
Species Size   R()=296
Species Size   R()=297
Species Size   R()=298
Species Size   R()=299
Species Size   R()=300
end observables

simulate_rm({t_end=>t_end,n_steps=>n_steps});
