# Supplementary material for: RuleMonkey: software for stochastic simulation of rule-based models
Source: BMC Bioinformatics. 2010 Jul 30;11:404. doi: 10.1186/1471-2105-11-404 (PMC2921409; doi:10.1186/1471-2105-11-404)
Supplement: Additional file 6 — This plain-text file specifies a simulation of the model of Blinov et al. [45] for early events in epidermal growth factor receptor (EGFR) signaling. This simulation is considered in Table 1. The file can be processed by RuleMonkey and other BNGL-compatible tools for simulating rule-based models. [file 1471-2105-11-404-S6.BNGL]

# EGFR model
# Blinov et al. 2006. Biosystems, 83:136

begin parameters
egf_tot      1.2e4   
egfr_tot     1.8e3   
Grb2_tot     1.0e3   
Shc_tot      2.7e3 
Sos_tot      1.3e2 
Grb2_Sos_tot  4.9e2  

kp1      1.667e-04 # ligand-monomer binding  (scaled)
km1           0.06 # ligand-monomer dissociation

kp2      5.556e-04 # aggregation of bound monomers (scaled)
km2            0.1 # dissociation of bound monomers

kp3            0.5 # dimer transphosphorylation   
km3          4.505 # dimer dephosphorylation        

kp14             3 # Shc transphosphorylation  
km14          0.03 # Shc dephosphorylation      

km16         0.005 # Shc cytosolic dephosphorylation     

kp9      8.333e-05 # binding of Grb2 to receptor     (scaled)
km9           0.05 # dissociation of Grb2 from receptor

kp10     5.556e-04 # binding of Sos to receptor    (scaled)
km10          0.06 # dissociation of Sos from receptor

kp11      1.25e-04 # binding of Grb2-Sos to receptor     (scaled)
km11          0.03 # diss. of Grb2-Sos from receptor

kp13       2.5e-03 # binding of Shc to  receptor    (scaled)
km13           0.6 # diss. of Shc from  receptor

kp15       2.5e-05 # binding of ShcP to  receptor     (scaled)
km15           0.3 # diss. of ShcP from  receptor

kp17     1.667e-04 # binding of Grb2 to RP-ShcP  (scaled)
km17           0.1 # diss. of Grb2 from RP-ShcP  

kp18       2.5e-05 # binding of ShcP-Grb2 to receptor    (scaled)
km18           0.3 # diss. of ShcP-Grb2 from  receptor

kp19     5.556e-04 # binding of Sos to RP-ShcP-Grb2  (scaled)
km19        0.0214 # diss. of Sos from RP-ShcP-Grb2 

kp20     6.667e-06 # binding of ShcP-Grb2-Sos to receptor    (scaled)
km20          0.12 # diss. of ShcP-Grb2-Sos from receptor

kp24         5e-04 # binding of Grb2-Sos to RP-ShcP    (scaled)
km24        0.0429 # diss. of Grb2-Sos from RP-ShcP

kp21     1.667e-04 # binding of ShcP to Grb2 in cytosol (scaled)
km21          0.01 # diss. of Grb2 and SchP in cytosol

kp23     1.167e-03 # binding of ShcP to Grb2-Sos in cytosol (scaled)
km23           0.1 # diss. of Grb2-Sos and SchP in cytosol

kp12     5.556e-06 # binding of Grb2 to Sos in cytosol (scaled)
km12        0.0015 # diss. of Grb2 and Sos in cytosol

kp22     1.667e-03 # binding of ShcP-Grb2 to Sos in cytosol (scaled)
km22         0.064 # diss. of ShcP-Grb2 and Sos in cytosol

loop1= (kp9/km9)*(kp10/km10)/((kp11/km11)*(kp12/km12))
loop2= (kp15/km15)*(kp17/km17)/((kp21/km21)*(kp18/km18))
loop3= (kp18/km18)*(kp19/km19)/((kp22/km22)*(kp20/km20))
loop4= (kp12/km12)*(kp23/km23)/((kp22/km22)*(kp21/km21))
loop5= (kp15/km15)*(kp24/km24)/((kp20/km20)*(kp23/km23))
end parameters

begin species

egf(r)                           egf_tot
Grb2(SH2,SH3)                    Grb2_tot
Shc(PTB,Y317~Y)                  Shc_tot
Sos(dom)                         Sos_tot
egfr(l,r,Y1068~Y,Y1148~Y)        egfr_tot
Grb2(SH2,SH3!1).Sos(dom!1)      Grb2_Sos_tot
end species


begin reaction rules

# Ligand-receptor binding      
egfr(l,r)   + egf(r) <-> egfr(l!1,r).egf(r!1)   kp1, km1   #ligand-monomer

# Note changed multiplicity
# Receptor-aggregation 
egfr(l!+,r) + egfr(l!+,r) <-> egfr(l!+,r!3).egfr(l!+,r!3) kp2,km2

# Transphosphorylation of egfr by RTK
 egfr(r!+,Y1068~Y) -> egfr(r!+,Y1068~pY)  kp3
 egfr(r!+,Y1148~Y) -> egfr(r!+,Y1148~pY)  kp3

#Dephosphorylayion
 egfr(Y1068~pY) -> egfr(Y1068~Y)  km3
 egfr(Y1148~pY) -> egfr(Y1148~Y)  km3

# Shc transphosph

 egfr(r!+,Y1148~pY!1).Shc(PTB!1,Y317~Y) ->  egfr(r!+,Y1148~pY!1).Shc(PTB!1,Y317~pY)  kp14
 Shc(PTB!+,Y317~pY)  ->  Shc(PTB!+,Y317~Y)  km14


# Y1068 activity
 egfr(Y1068~pY) + Grb2(SH2,SH3)   <-> egfr(Y1068~pY!1).Grb2(SH2!1,SH3)   kp9,km9
 egfr(Y1068~pY) + Grb2(SH2,SH3!+) <-> egfr(Y1068~pY!1).Grb2(SH2!1,SH3!+) kp11,km11
 egfr(Y1068~pY!1).Grb2(SH2!1,SH3) + Sos(dom) <-> egfr(Y1068~pY!1).Grb2(SH2!1,SH3!2).Sos(dom!2) kp10,km10

# Y1148 activity

 egfr(Y1148~pY) + Shc(PTB,Y317~Y)    <-> egfr(Y1148~pY!1).Shc(PTB!1,Y317~Y)   kp13,km13
 egfr(Y1148~pY) + Shc(PTB,Y317~pY)   <-> egfr(Y1148~pY!1).Shc(PTB!1,Y317~pY)  kp15,km15
 egfr(Y1148~pY) + Shc(PTB,Y317~pY!1).Grb2(SH2!1,SH3)   <-> \
        egfr(Y1148~pY!2).Shc(PTB!2,Y317~pY!1).Grb2(SH2!1,SH3)  kp18,km18
 egfr(Y1148~pY) + Shc(PTB,Y317~pY!1).Grb2(SH2!1,SH3!3).Sos(dom!3)   <-> \
        egfr(Y1148~pY!2).Shc(PTB!2,Y317~pY!1).Grb2(SH2!1,SH3!3).Sos(dom!3)  kp20,km20

 egfr(Y1148~pY!1).Shc(PTB!1,Y317~pY) + Grb2(SH2,SH3)   <-> \
        egfr(Y1148~pY!1).Shc(PTB!1,Y317~pY!2).Grb2(SH2!2,SH3)  kp17,km17

 egfr(Y1148~pY!1).Shc(PTB!1,Y317~pY) + Grb2(SH2,SH3!3).Sos(dom!3)   <-> \
        egfr(Y1148~pY!1).Shc(PTB!1,Y317~pY!2).Grb2(SH2!2,SH3!3).Sos(dom!3)  kp24,km24

 Shc(PTB!+,Y317~pY!2).Grb2(SH2!2,SH3) + Sos(dom)   <-> \
        Shc(PTB!+,Y317~pY!2).Grb2(SH2!2,SH3!3).Sos(dom!3)  kp19,km19

# Cytosolic 

 Shc(PTB,Y317~pY) + Grb2(SH2,SH3)   <-> Shc(PTB,Y317~pY!1).Grb2(SH2!1,SH3)    kp21,km21
 Shc(PTB,Y317~pY) + Grb2(SH2,SH3!+) <-> Shc(PTB,Y317~pY!1).Grb2(SH2!1,SH3!+)  kp23,km23
 Shc(PTB,Y317~pY) -> Shc(PTB,Y317~Y)  km16
 Grb2(SH2,SH3) + Sos(dom) <-> Grb2(SH2,SH3!1).Sos(dom!1) kp12,km12
 Shc(PTB,Y317~pY!2).Grb2(SH2!2,SH3) + Sos(dom)   <-> \
 Shc(PTB,Y317~pY!2).Grb2(SH2!2,SH3!3).Sos(dom!3)  kp22,km22


end reaction rules

begin observables
Molecules     Dimers		egfr().egfr()
Molecules     Sos_act		Shc(PTB!+,Y317~pY!2).Grb2(SH2!2,SH3!3).Sos(dom!3) egfr(Y1068~pY!1).Grb2(SH2!1,SH3!2).Sos(dom!2)
Molecules     Y1068 		egfr(Y1068~pY) egfr(Y1068~pY!+)
Molecules     Y1148		egfr(Y1148~pY) egfr(Y1148~pY!+)
Molecules     Shc_Grb		Shc(Y317~pY!1).Grb2(SH2!1)
Molecules     Shc_Grb_Sos	Shc(Y317~pY!1).Grb2(SH2!1,SH3!2).Sos(dom!2)
Molecules     R_Grb2		egfr(Y1068~pY!1).Grb2(SH2!1)
Molecules     R_Shc		egfr(Y1148~pY!1).Shc(PTB!1,Y317~Y)
Molecules     R_ShcP		egfr(Y1148~pY!1).Shc(PTB!1,Y317~pY!?)
Molecules     ShcP              Shc(Y317~pY!?)
Molecules     R_G_S             egfr(Y1068~pY!1).Grb2(SH2!1,SH3!2).Sos(dom!2)
Molecules     R_S_G_S           egfr(Y1148~pY!1).Shc(PTB!1,Y317~pY!2).Grb2(SH2!2,SH3!3).Sos(dom!3)
Molecules     Efgr_tot    egfr()
Molecules     Shc_tot     Shc()
Molecules     Sos_tot     Sos()
Molecules     Grb2_tot    Grb2()
end observables

simulate_rm({t_end=>120,n_steps=>120});
