# Supplementary material for: RuleMonkey: software for stochastic simulation of rule-based models
Source: BMC Bioinformatics. 2010 Jul 30;11:404. doi: 10.1186/1471-2105-11-404 (PMC2921409; doi:10.1186/1471-2105-11-404)
Supplement: Additional file 8 — This plain-text file specifies a simulation of the model of Nag et al. [44] for crosslinking of phosphorylated LAT molecules by intracellular Grb2-Sos1 complexes. This simulation is considered in Table 1. The file can be processed by RuleMonkey and other BNGL-compatible tools for simulating rule-based models. [file 1471-2105-11-404-S8.BNGL]

# Aggregation of LAT mediated by Grb-Sos-Grb.
# In this particlular model, there are 2 equivalent Grb binding sites on LAT and
# the two Grb binding sites on Sos are also assumed to be equivalent.

begin parameters
Lat_tot 	2000
Grb_tot 	75000
Sos_tot 	37500
kglp 		4.86568e-05
kglm 		0.31 
kxglp 		1.08975e-03
kxglm 		kglm 
kgsp 		4.37911e-06
kgsm 		0.034412
sigma 		0.5
kxgsp 		sigma*kgsp
kxgsm 		kgsm
kxgspsr 	sigma*kgsp*kxglp/kglp
kxgsmsr 	kgsm

end parameters

begin species
1 Lat(p,p,p)	Lat_tot
2 Grb(SH2,SH3)	Grb_tot
3 Sos(g,g)	Sos_tot
end species

begin reaction_rules

1 Grb(SH2,SH3) + Sos(g,g) <-> Grb(SH2,SH3!1).Sos(g!1,g)   kgsp, kgsm

2 Grb(SH2,SH3) + Sos(g,g!1).Grb(SH2,SH3!1) <-> Grb(SH2,SH3!2).Sos(g!2,g!1).Grb(SH2,SH3!1)   kxgsp, kxgsm

3 Grb(SH2,SH3) + Sos(g,g!1).Grb(SH2!+,SH3!1) <-> Grb(SH2,SH3!2).Sos(g!2,g!1).Grb(SH2!+,SH3!1)   kxgsp,kxgsm

4 Grb(SH2!+,SH3) + Sos(g,g) <-> Grb(SH2!+,SH3!1).Sos(g!1,g)   kgsp, kgsm

5 Grb(SH2!+,SH3) + Sos(g,g!1).Grb(SH2,SH3!1) <-> Grb(SH2!+,SH3!2).Sos(g!2,g!1).Grb(SH2,SH3!1)   kxgsp, kxgsm

6 Grb(SH2!+,SH3) + Sos(g,g!1).Grb(SH2!+,SH3!1) <-> Grb(SH2!+,SH3!2).Sos(g!2,g!1).Grb(SH2!+,SH3!1)   kxgspsr, kxgsmsr

7 Lat(p) + Grb(SH2,SH3) <-> Lat(p!1).Grb(SH2!1,SH3)  kglp, kglm

8 Lat(p) + Grb(SH2,SH3!1).Sos(g!1,g) <-> Lat(p!2).Grb(SH2!2,SH3!1).Sos(g!1,g)  kglp, kglm

9 Lat(p) + Grb(SH2,SH3!1).Sos(g!1,g!2).Grb(SH2,SH3!2) <-> Lat(p!3).Grb(SH2!3,SH3!1).Sos(g!1,g!2).Grb(SH2,SH3!2)  kglp, kglm

10 Lat(p) + Grb(SH2,SH3!1).Sos(g!1,g!2).Grb(SH2!3,SH3!2).Lat(p!3) <->
Lat(p!4).Grb(SH2!4,SH3!1).Sos(g!1,g!2).Grb(SH2!3,SH3!2).Lat(p!3) kxglp, kxglm

end reaction_rules

begin observables
Species  Latfree	Lat(p,p,p)
Species  Grbfree	Grb(SH2,SH3)
Species  Sosfree  	Sos(g,g)
end observables


simulate_rm({t_end=>10,n_steps=>100});
